# Supplementary material for: Screening potential insect vectors in a museum biorepository reveals undiscovered diversity of plant pathogens in natural areas
Source: Ecol Evol. 2021 May 1;11(11):6493–503. doi: 10.1002/ece3.7502 (PMC8207438; doi:10.1002/ece3.7502)
Supplement: Supplementary file 2 — Table S1 [file ECE3-11-6493-s004.xlsx]

## Sheet: Info all collection events
Table S1. List of 227 samples of leafhoppers analyzed in 2018. All taxa belong to subfamily Deltocephalinae (Hemiptera, Cicadellidae) except the species 216 (ID) belonging to Hemiptera in family Membracidae. Each record (ID) represents a sample of 1 or more specimens of one species (columns E-F) collected in an independent collecting event (columns I-O). Results of the qPCR and nested PCR are rep…
a: '+++', strong signal ; '++', medium signal ; '-', negative.
b : '?', need further morphological investigation; 'n. gen', novum genus = new genus; 'n. sp.', nova species = new species; 'n. sp. 2', nova species n. 2= new species n. 2
c: '10+', more than ten individuals; '20+', more than twenty individuals
ID	qPCR (Cq)	nested PCR (F2n/R2)a	Tribeb	Genusb	speciesb	authority	# specimensc	Country	Coordinate X	Coordinate Y	altitude (m)	year	collecting method	collector
1			Scaphoideini	Osbornellus	suiyangensis	Xing & Li	8	Taiwan	24°06'28.0"N	121°11'50.0"E	2300	2004	sweeping	J.N. Zahniser
2			Paralimnini	Psammotettix	sp. nr. striatus		10	China	25°32'54.4"N	106°44'26.5"E	1238	2014	sweeping	C.H. Dietrich
3			Scaphoideini	Scaphomonus	splinterus	(Li & Wang)	6	Thailand	17°29'51.8"N	101°20'33.2"E	1178	2006	Malaise trap	Nukoonchai Jaroenchai
4			Scaphoideini	Scaphoideus	cf taperus		3	Taiwan	24°06'28.0"N	121°11'50.0"E	2300	2004	sweeping	J.N. Zahniser
5			Opsiini	Hishimonus	passiflorae	(Evans)	12	Papua New Guinea	4°22'28.5"S	152°02'34.8"E	37	2008		J.A. Robertson
6	36.58		Scaphoideini	Phlogotettix	polyphemus	Gnezdilov	9	Taiwan	22°58'02.0"N	120°41'14.0"E	700	2004	Malaise trap	C. H. Dietrich, et al.
7			Deltocephalini	Maiestas	dorsalis	(Motschulsky)	5	Taiwan	24°01'37.0"N	120°41'44.0"E	200	2004	sweeping	C.H. Dietrich
8			Macrostelini	Balclutha	bacchusi	Knight	10+	Papua New Guinea	4°22'28.5"S	152°02'34.8"E	37	2008		J.A. Robertson
9			Opsiini	Paralampridius	rotundatus	Dai, Dietrich & Zhang	1	Thailand	15°27'24.4"N	105°34'52.0"E	230	2007	Malaise trap	Sorawit Mingman
10	41.15		Opsiini	Hishimonus	cf rectus		2	Taiwan	23°57'36.0"N	121°09'50.4"E	1344	2013	sweeping	C.H. Dietrich
11			Opsiini	Alishania	formosana	(Matsumura)	10+	Taiwan	24°07'12.0"N	121°14'22.0"E	2700	2004	sweeping	C.H. Dietrich
12			Chiasmini	Nephotettix	virescens	(Distant)	5	India	15°58'04.0"N	73°59'23.1"E	729	2005		J.R. Cryan & J.M. Urban
13			Athysanini	Baroma	reticulata	Oman	1	Argentina	23°45'40"S	64°51'10"W	600	2008	Hg vapor lights	C.H. Dietrich
14			Deltocephalini	Amplicephalus	lorenzus	DeLong & Cwikla	7	Argentina	26°48'50.0"S	59°36'52.0"W	70	2008	vacuum	A. Gonçalves
15			Scaphoideini	Perugrampta	denticula	Dietrich & Rakitov	1	Ecuador	0°21'36.0"S	77°31'48.0"W	2100	2004	Hg vapor lights	G. Goemans
16			Deltocephalini	Haldorus	furcatus	(Caldwell)	10+	Argentina	26°48'50.0"S	59°36'52.0"W	70	2008	vacuum	C.H. Dietrich
17			Deltocephalini	Haldorus	angulatus	(Oman)	2	Brazil	20°05'55.6"S	43°29'12.4"W	1280	2015	Hg vapor lights	C.H. Dietrich
18			Deltocephalini	Haldorus	maculipes	Linnavuori	4	Argentina	28°00'56.0"S	58°02'15.0"W	100	2008	Hg vapor lights	C.H. Dietrich
19			Scaphoideini	Perugrampta	onkonegariensis	Dietrich & Rakitov	1	French Guiana	4°33'55.1"N	52°11'01.5"W	225	2005	MV Lights	J.R. Cryan & J.M. Urban
20			Deltocephalini	Haldorus	n. sp.		9	Brazil	20°05'55.6"S	43°29'12.4"W	1280	2015	Hg vapor lights	C.H. Dietrich
21			Deltocephalini	Amplicephalus	glaucus	(Blanchard)	4	Chile	37°48'06.7"S	73°00'51.1"W	1250	2014	vacuum
22			Deltocephalini	Parandanus	hilaris	Linnavuori & DeLong	2	Peru	9°19'32.0"S	76°01'47.0"W	600	2002	MV Lights	C.H. Dietrich
23			Scaphytopiini	Scaphytopius	n. sp.		2	Argentina	28°00'56.0"S	58°02'15.0"W	100	2008	Hg vapor lights	C.H. Dietrich
24			Scaphoideini	Osbornellus	spiniloba	Linnavuori & Heller	2	Peru	9°20'51.0"S	75°58'51.0"W	600	2002	MV Lights	C.H. Dietrich
25			Scaphytopiini	Scaphytopius	sp.		3	Bolivia	17°39'06.0"S	63°35'08.2"W	390	2009	MV Lights	M. Hauser et al.
26			Scaphoideini	Scaphoidula	n. sp.		8	Argentina	26°48'50.0"S	59°36'52.0"W	70	2008	Hg vapor lights	C.H. Dietrich
27			Macrostelini	Balclutha	n. sp.		4	Argentina	23°41'12.0"S	65°34'02.0"W	2500	2008	vacuum	C.H. Dietrich
28			Paralimnini	Agudus	n. sp.		4	Argentina	26°48'50.0"S	59°36'52.0"W	70	2008	vacuum	C.H. Dietrich
29			Scaphoideini	Osbornellus	sp.		5	Argentina	24°07'02.0"S	65°24'13.0"W	1500	2008	Hg vapor lights
30			Scaphoideini	Phlogotettix	cf cirrocephalus		2	China	26°36'03.6"N	106°41'24.0"E	1199	2014	vacuum	C.H. Dietrich
31			Paralimnini	Myittana	n. sp.		10+	Thailand	16°44'57.8"N	101°27'50.0"E	711	2006	Malaise trap	Noopean Hongyothi
32			Deltocephalini	Horouta	spinosa	Fletcher	3	Australia	27°29'51.7"S	152°09'39.2"E	432	2015	vacuum
33			Opsiini	Hishimonus	passiflorae	(Evans)	1	Australia	16°48'55.4"S	145°38'33.0"E	395		Hg vapor lights	K. Hill & D. Marshall
34			Deltocephalini	Maiestas	sp.		4	Australia	27°22'22.1"S	152°10'40.8"E	768	2015	vacuum	C.H. Dietrich
35			Scaphoideini	Melanetettix	semeraroae	Knight & Fletcher	8	Australia	17°22'45.8"S	145°45'46.1"E	710	2015	beating	K.P. Johnson
36			Paralimnini	Diemoides	cf linnavourii		1	Australia	17°18'29.2"S	145°42'13.3"E	727	2015	Malaise trap	C.H. Dietrich
37			Scaphoideini	Scaphoideus	foshoi	Fletcher & Semeraro	3	Australia	27°29'51.7"S	152°09'39.2"E	432	2015	vacuum	C.H. Dietrich
38			Macrostelini	Cicadulina	bimaculata	(Evans)	7	Australia	27°22'22.1"S	152°10'40.8"E	768	2015	vacuum	C.H. Dietrich
39			Paralimnini	Diemoides	sagittatus	Fletcher	1	Australia	27°29'51.7"S	152°09'39.2"E	432	2015	vacuum	C.H. Dietrich
40			Opsiini	Orosius	argentatus	(Evans)	1	Australia	27°01'30.7"S	142°56'06.5"E	144	2009	Hg vapor lights	K. Hill & D. Marshall
41			Macrostelini	Balclutha	neglecta	(DeLong & Davidson)	8	Australia	20°48'05.2"S	139°59'43.6"E	326	2008	Hg vapor lights	K. Hill, D. Marshall, C. Owen, M. Moulds, M. Humphrey
42	41.56		Pendarini	Dorydiella	kansana	Beamer	7	USA	40°57'26.9"N	88°34'01.4"W	210	2016	vacuum	C.H. Dietrich
43	42.54		Pendarini	Paraphlepsius	lobatus	(Osborn)	4	USA	40°57'26.9"N	88°34'01.4"W	210	2016	vacuum	C.H. Dietrich
44			Pendarini	Chlorotettix	lusorius	(Osborn & Ball)	5	USA	32°25'26.4"N	110°44'06.0"W	2400	2005	sweeping	R. Rakitov
45			Pendarini	Paraphlepsius	micronotatus	(Osborn & Lathrop)	3	Mexico	25°15'05.6"N	101°04'41.8"W	1970	2005	sweeping	C.H. Dietrich
46			Chiasmini	Chiasmus	sp.		2	South Africa	33°57'04.3"S	18°38'03.8"E	79	2004	sweeping	J.N. Zahniser
47	36.01		Chiasmini	Exitianus	sp.		9	Zambia	11°30’16.1”S	24°22’44.8”E	1384	2007	sweeping	J.N. Zahniser
48			Chiasmini	Athysanella	sp.		10+	Mexico	25°20'59.2"N	101°01'39.2"W	1750	2005	sweeping	C.H. Dietrich
49	38.3		Athysanini	Orientus	ishidae	(Matsumura)	4	Switzerland	45°51'18.0"N	8°55'37.1"E	433	2013	sweeping	V. Trivellone
50			Deltocephalini	Horouta	aristarche	(Kirkaldy)	5	Australia	27°15'14.4"S	152°06'25.6"E	454	2015	sweeping	C.H. Dietrich
51	38.26		Chiasmini	Doratura	cf impudica		6	Serbia	45°03'39.7"N	21°17'43.3"E	88	2009	sweeping
52	41.17		Macrostelini	Balclutha	n. sp.		10+	Argentina	23°41'35.0"S	65°39'00.0"W	4000	2008	vacuum	C.H. Dietrich
53	39.07		Macrostelini	Balclutha	sp.		9	Swaziland	26°18'35.4"S	31°59'30.2"E	550	2009	Malaise trap	T.A. Catanach
54	45		Macrostelini	Macrosteles	sordidipennis	(Stål)	3	Mongolia	49°44'36.2"N	103°06'18.1"E	936	2005	sweeping	C. Bartlett
55			Macrostelini	Macrosteles	alticola	Vilbaste	3	Kyrgyzstan	42°13'28.0"N	73°41'31.0"E	2291	1999	sweeping	C.H. Dietrich
56			Macrostelini	Macrosteles	quadrilineatus	(Forbes)	3	USA	46°29'14.6"N	91°19'15.5"W	338	2016	sweeping	D. Dmitriev
57			Macrostelini	Balclutha	rubrostriata	(Melichar)	8	Mexico	24°53'51.4"N	104°27'39.5"W	1590	2005	sweeping	C.H. Dietrich
58	37.29		Scaphytopiini	Scaphytopius	sp.		4	Argentina	28°00'56.0"S	58°02'15.0"W	100	2008	Hg vapor lights	C.H. Dietrich
59			Scaphytopiini	Scaphytopius	heldoranus	(Ball)	1	Mexico	25°15'05.6"N	101°04'41.8"W	1970	2005	sweeping	C.H. Dietrich
60			Scaphytopiini	Scaphytopius	sp.		1	Mexico	19°04'37.8"N	99°21'19.8"W	3100	2005	sweeping	C.H. Dietrich
61			Scaphytopiini	Scaphytopius	duocoloris	DeLong	3	Mexico	25°20'59.2"N	101°01'39.2"W	1750	2005	sweeping	C.H. Dietrich
62			Scaphytopiini	Scaphytopius	sp.		2	Mexico	26°03'40.0"N	102°43'05.5"W	800	2005	sweeping	C.H. Dietrich
63			Paralimnini	Vecaulis	n. sp.		10	Zambia	2°54'19.5"S	28°14'22.4"E	1151	2007	sweeping	J.N. Zahniser
64	38.7		Opsiini	Neoaliturus	fenestratus	(Herrich-Schäffer)		Italy	46°22'54.6"N	11°17'07.5"E	243	2016	sweeping	V. Trivellone
65			Pendarini	Paraphlepsius	sp.		1	Mexico	21°55'59.2"N	103°01'12.0"W	2000	2005	Hg vapor lights	C.H. Dietrich
66	27.8	-	Paralimnini	Flexamia	atlantica	(DeLong)	1	USA	40°54'11.1"N	88°37'04.5"W	200	2016	vacuum	C.H. Dietrich
67	30.3	-	Paralimnini	Psammotettix	lividellus	(Zetterstedt)	3	USA	40°57'26.9"N	88°34'01.4"W	210	2016	vacuum	C.H. Dietrich
68	33.07		Paralimnini	Flexamia	inflata	(Osborn & Ball)	2	USA	40°57'59.7"N	88°33'34.0"W	220	2016	vacuum	C.H. Dietrich
69			Deltocephalini	Destria	fumida	(Sanders & DeLong)	1	USA	41°02'36.1"N	88°29'16.7"W	200	2016	sweeping	C.H. Dietrich
70	32.47		Paralimnini	Diplocolenus	configuratus	(Uhler)	10+	USA	46°01'38.6"N	92°00'45.3"W	300	2016	sweeping	D. Dmitriev
71	32.3		Deltocephalini	Amblysellus	curtisii	(Fitch)	2	USA	45°40'39.7"N	92°52'17.3"W	268	2016	sweeping	D. Dmitriev
72	32.93		Paralimnini	Latalus	personatus	Beirne	2	USA	46°29'14.6"N	91°19'15.5"W	338	2016	sweeping	D. Dmitriev
73	32.87		Opsiini	Lycioides	sp.		2	USA	33°41'26.4"N	114°05'22.8"W	425	2016	Malaise trap	M.E. Irwin
74	32.29		Paralimnini	Lecacis	platypennis	Theron	2	Swaziland						T.A. Catanach
75	28.16	-	Paralimnini	Pravistylus	oxyphysis	Stiller	1	South Africa	34°27'09.0"S	20°25'29.2"E	19.6	2004	sweeping	J.N. Zahniser
76	33.46		Opsiini	Neoaliturus	sp.		5	South Africa	33°20'58.0"S	22°02'54.0"E	1500	2004	Malaise trap	M.E. Irwin
77	29.26	-	Paralimnini	Nicolaus	dentatus	(Theron)	10+	South Africa	33°51'01.7"S	19°03'16.3"E	201	2004	vacuum	J.N. Zahniser
78	25.62	++	Chiasmini	Leofa	dispar	(Theron)	10+	South Africa	28°53'59.1"S	29°26'05.0"E	1583	2004	sweeping	J.N. Zahniser
79	32.67		Paralimnini	Vilargus	pumilicans	(Naudé)	8	South Africa	28°53'59.1"S	29°26'05.0"E	1583	2004	sweeping	J.N. Zahniser
80	31.99		Paralimnini	Pravistylus	n. sp.		7	South Africa	33°59'44.0"S	19°11'11.4"E	327	2004	sweeping	J.N. Zahniser
81	31.21		Paralimnini ?	n. gen.			2	South Africa	34°03'31.3"S	18°29'57.8"E	1076	2004	sweeping	J.N. Zahniser
82	28.26	++	Paralimnini	Pravistylus	exquadratus	(Naudé)	3	South Africa	33°51'01.7"S	19°03'16.3"E	201	2004	vacuum	J.N. Zahniser
83	33.48		Paralimnini	Pravistylus	deltoplacus	Stiller	9	South Africa	33°51'01.7"S	19°03'16.3"E	201	2004	vacuum	J.N. Zahniser
84	30.38	-	Deltocephalini	Maiestas	n. sp.		6	South Africa	34°21'21.1"S	18°51'40.3"E	33.5	2004	sweeping	J.N. Zahniser
85	33.12		Paralimnini	Hengchunia ?			10+	South Africa	34°14'33.6"S	18°51'45.2"E	64.5	2004	vacuum	J.N. Zahniser
86	33.53		Paralimnini	Cosmotettix	sp.		3	Mongolia	49°44'36.2"N	103°06'18.1"E	936	2005	sweeping	C. Bartlett
87	32.74		Paralimnini	Falcitettix	guttiger	(Kusnezov)	2	Mongolia	49°44'36.2"N	103°06'18.1"E	936	2005	sweeping	C. Bartlett
88	32.18		Paralimnini	Sorhoanus	arsenjevi	Anufriev	2	Mongolia	49°44'36.2"N	103°06'18.1"E	936	2005	sweeping	C. Bartlett
89	33.82		Paralimnini	Metalimnus	formosus	(Boheman)	7	Mongolia	49°44'36.2"N	103°06'18.1"E	936	2005	sweeping	C. Bartlett
90	29.02	-	Paralimnini	Adarrus	n. sp. ?		9	Mongolia	50°18'07.0"N	101°55'43.3"E	1063	2005	sweeping	C. Bartlett
91	33.22		Paralimnini	Sorhoanus	acarifer	(Lethierry)	6	Mongolia	49°37'27.5"N	104°14'42.5"E	1015	2005	sweeping	C. Bartlett
92	30.63		Scaphoideini	n. gen.			1	Republic of Congo	3°16'11.8"S	15°28'16.0"E	340	2008	Malaise trap	Braet & Sharkey
93	31.01		Scaphoideini	Scaphoideus	n. sp.		1	Republic of Congo	3°16'11.8"S	15°28'16.0"E	330	2008	Malaise trap	Braet & Sharkey
94	33.67		Scaphoideini	n. gen.			2	Republic of Congo	3°16'11.8"S	15°28'16.0"E	330	2008	Malaise trap	Braet & Sharkey
95	31.86		Opsiini	n. gen.			2	Republic of Congo	3°16'11.8"S	15°28'16.0"E	330	2008	Malaise trap	Braet & Sharkey
96	32.76		Paralimnini	Enantiocephalus	cornutus	(Herrich-Schäffer)	1	Kyrgyzstan	41°26'32.2"N	73°57'07.1"E	1247	2000	sweeping	D. Novikov
97			Opsiini	Pseudophlepsius	binotatus	(Signoret)	20+	Kyrgyzstan	41°59'11.0"N	75°43'08.0"E	2300	1999	sweeping	D. Novikov
98	33.6		Opsiini	Neoaliturus	opacipennis	(Lethierry)	2	Kyrgyzstan	41°26'32.2"N	73°57'07.1"E	1247	2000	sweeping	D. Novikov
99	33.53		Opsiini	Neoaliturus	carbonarius	Mitjaev	1	Kyrgyzstan	40°55'57.0"N	72°53'35.0"E	807	2000	vacuum	C.H. Dietrich
100	33.4		Paralimnini	Altaiotettix	oshanini	(Emeljanov)	3	Kyrgyzstan	41°47'52.0"N	78°39'44.0"E	2950	1999	vacuum	C.H. Dietrich
101	31.58		Macrostelini	Sonronius	dahlbomi	(Zetterstedt)	3	Kyrgyzstan	42°53'23.0"N	76°09'33.0"E	2420	2000	sweeping	C.H. Dietrich
102	26.23	++	Macrostelini	Macrosteles	sordidipennis	(Stål)	2	Kyrgyzstan	41°47'52.0"N	78°39'44.0"E	2950	1999	vacuum	C.H. Dietrich
103	33.78		Chiasmini	Doratura	homophyla	(Flor)	2	Kyrgyzstan	41°26'32.2"N	73°57'07.1"E	1247	2000	sweeping	D. Novikov
104	33.43		Paralimnini	Acharis	n. sp.		10+	China	33°58'52.8"N	108°09'49.8"E	660	2012	vacuum	Wei Cong
105	34.42		Paralimnini	Diplocolenus	ikumae	(Matsumura)	2	China	34°10'06.1"N	107°01'54.1"E	2430	2012	vacuum	Dai Wu
106	35.59		Scaphoideini	Phlogothamnus	n. sp.		9	Thailand	16°36'35.2"N	100°53'23.7"E	763	2006	Malaise trap
107	35.6		Scaphoideini	Scaphoidella	clavatella	Dai & Dietrich	1	Thailand	17°29'51.8"N	101°20'33.2"E	1178	2006	Malaise trap	Nukoonchai Jaroenchai
108	31.68		Scaphoideini	Tongdotettix	youngeouni	Kwon	2	Thailand	17°29'51.8"N	101°20'33.2"E	1178	2006	Malaise trap	Nukoonchai Jaroenchai
109	31.69		Paralimnini	Multiproductus	sp.		6	Thailand	17°29'54.4"N	101°20'29.0"E	1196	2007	Malaise trap	Patikhom Tumtip
110	34.84		Macrostelini	Macrosteles	sp.		10+	Taiwan				2013	sweeping	C.H. Dietrich
111	35.25		Opsiini	n. gen.			1	Thailand	15°57'14.4"N	101°54'04.8"E	271	2007	Malaise trap	Tawit Jaruphan
112	33.06		Macrostelini	Nesoclutha	phryne	(Kirkaldy)	2	Australia	24°05'42.0"S	143°10'24.0"E	180	2008		K. Hill, D. Marshall, C. Owen, M. Moulds, M. Humphrey
113	32.76		Paralimnini	n. gen.			3	Thailand	17°30'44.4"N	101°20'39.0"E	1353	2007	Malaise trap	Patikhom Tumtip
114	35.86		Scaphoideini	Osbornellus	n. sp.		2	Thailand	15°27'24.4"N	105°34'52.0"E	230	2007	Pan trap	Sorawit Mingman
115	35.43		Opsiini	Hishimonus	sp.		10	Taiwan	24°01'37.0"N	120°41'44.0"E	200	2004	sweeping	C.H. Dietrich
116	35.51		Paralimnini	Soracte	apollonos	Kirkaldy	1	Australia	17°18'41.0"S	145°41'59.3"E	750	2015	Hg vapor lights
117	32.95		Scaphoideini ?	n. gen.			1	Australia	17°18'29.2"S	145°42'13.3"E	727	2015	Malaise trap
118	34.99		Scaphoideini	n. gen.			9	Australia	17°18'41.0"S	145°41'59.3"E	750	2015	Hg vapor lights
119	36.59		Deltocephalini	Warlucephala ?	n. sp.		1	Australia	17°19'54.8"S	145°24'39.2"E	1147	2015	Hg vapor lights	C.H. Dietrich
120	34.15		Deltocephalini	Maiestas	webbi	Zhang & Duan	2	Australia	27°22'22.1"S	152°10'40.8"E	768	2015	vacuum	C.H. Dietrich
121	35.06		Macrostelini	Nesoclutha	phryne	(Kirkaldy)	2	Australia	27°22'22.1"S	152°10'40.8"E	768	2015	vacuum	C.H. Dietrich
122	35.86		Opsiini ?	n. gen.			1	Australia	30°02'08.2"S	150°55'59.6"E	776	2006	Hg vapor lights	K. Hill, D. Marshall, M. Moulds
123	38.66		Scaphoideini	n. gen.			3	Australia	17°18'41.0"S	145°41'59.3"E	750	2015	Hg vapor lights	C.H. Dietrich
124	35.65		Deltocephalini	n. gen.			1	Australia	27°15'14.4"S	152°06'25.6"E	454	2015	sweeping	C.H. Dietrich
125	37.26		Paralimnini	Diemoides	sp.		1	Australia	17°19'54.8"S	145°24'39.2"E	1147	2015	Hg vapor lights	C.H. Dietrich
126	35.4		Paralimnini	n. gen. ?	n. sp.		6	Australia	27°15'14.4"S	152°06'25.6"E	454	2015	vacuum	C.H. Dietrich
127	33.99		Deltocephalini	Maiestas	webbi	Zhang & Duan	1	Australia	27°15'14.4"S	152°06'25.6"E	454	2015	vacuum	C.H. Dietrich
128	32.9		Scaphoideini	n. gen.			2	Australia	32°30'51.2"S	134°14'25.7"E	8	2006	Hg vapor lights	K. Hill, D. Marshall, M. Moulds
129	32.45		Scaphoideini	n. gen.			1	Australia
130	35.52		Athysanini	Arawa	n. sp. ?		1	Australia	23°46'08.2"S	149°02'00.8"E	929	2008		K. Hill, D. Marshall, M. Moulds, C. Owen
131	34.4		Macrostelini	Nesoclutha	phryne	(Kirkaldy)	1	Australia	23°46'08.2"S	149°02'00.8"E	929	2008		K. Hill, D. Marshall, M. Moulds, C. Owen
132	34.42		Paralimnini	Mayawa	n. sp.		3	Australia	17°23'31.5"S	124°45'18.2"E	78	2010		K. Hill, D. Marshall, M. Moulds, C. Owen
133	25.19	++	Paralimnini	Mayawa	capitata	(Kirkaldy)	2	Australia	32°57'20.8"S	115°54'40.5"E	76	2010		K. Hill, D. Marshall, M. Moulds, C. Owen
134	35.03		Deltocephalini	n. gen.			1	Australia				2010		K. Hill, D. Marshall, M. Moulds, C. Owen
135	36.94		Paralimnini	Mayawa	facialis	Fletcher	1	Australia				2010		K. Hill, D. Marshall, M. Moulds, C. Owen
136	35.43		Paralimnini	Mayawa	n. sp.		2	Australia				2010		K. Hill, D. Marshall, M. Moulds, C. Owen
137	34.94		Scaphoideini	Carvaka	contemptus	(Kirkaldy)	10+	Australia	37°37'53.3"S	148°53'11.2"E	86	2011
138	34.86		Paralimnini	Mayawa	n. sp.		3	Australia				2010
139	25.66	++	Paralimnini	Mayawa	affinifacialis	Dietrich	1	Australia	27°56'03.4"S	153°04'42.6"E	50	2009		K. Hill, D. Marshall, M. Moulds, C. Owen
140	34.77		Deltacephalini	Alobaldia	tobae	(Matsumura)	1	China	33°58'52.8"N	108°09'49.8"E	660	2012	vacuum	Wei Cong
141	35.18		Paralimnini	n. gen.			1	China	33°58'52.8"N	108°09'49.8"E	660	2012	vacuum	Wei Cong
142	36.09		Macrostelini	Macrosteles	brunneus	Zhang	1	China	33°58'52.8"N	108°09'49.8"E	660	2012	vacuum	Wei Cong
143	25.15	+++	Paralimnini	Acharis	ussuriensis	(Melichar)	5	China	33°58'52.8"N	108°09'49.8"E	660	2012	vacuum	Wei Cong
144	42.13		Deltocephalini	n. gen.			4	Australia	20°40'58.5"S	145°14'29.2"E	466	2011	Hg vapor lights	J.R. Cryan
145	36.45		Scaphoideini	Acastroma	sp.		3	Cameroon	5°59'50.9"N	12°52'34.6"E	750	2009	Hg vapor lights	J.R. Cryan & G. Svenson
146	35.76		Paralimnini	Jannius	mecus	Theron	2	Zambia	11°44’41.7”S	24°26’17.9”E	1313	2007	sweeping	J.N. Zahniser
147	34.07		Opsiini	n. gen.			5	Zambia	1°48'48.5"S	24°21'57.2"E	572	2007	sweeping	J.N. Zahniser
148	32.96		Deltocephalini	Maiestas	n. sp.		5	Zambia	12°55’03.8”S	28°15’52.6”E	1247	2007	Hg vapor lights	J.N. Zahniser
149	33.92		Paralimnini	Nicolaus	simplex	Stiller	3	Zambia	1°48'48.5"S	24°21'57.2"E	572	2007	Hg vapor lights	J.N. Zahniser
150			Opsiini	Hishimonus ?			2	Cameroon	4°57'20.8"N	8°49'36.8"E	73	2009	Hg vapor lights	J.R. Cryan & G. Svenson
151			Opsiini	n. gen.	n. sp.		10+	Zambia	1°48'48.5"S	24°21'57.2"E	572	2007	Hg vapor lights	J.N. Zahniser
152			Deltocephalini	Maiestas	ismenias	(Linnavuori)	1	Cameroon	5°03'02.1"N	8°56'41.0"E	232	2009	Hg vapor lights	J.R. Cryan & G. Svenson
153			Deltocephalini	n. gen.			3	Zambia	13°22'31.1"S	28°45'03.2"E	1255	2007	vacuum	J.N. Zahniser
154			Athysanini	n. gen.			3	Ghana	5°16'54.2"N	2°38'27.1"W	350	2005	Hg vapor lights	J.R. Cryan & J.M. Urban
155			Scaphoideini	n. gen.			2	Zambia	1°48'48.5"S	24°21'57.2"E	572	2007	Hg vapor lights	J.N. Zahniser
156	39.64		Scaphoideini	n. gen.			2	Zambia	2°54'19.5"S	28°14'22.4"E	1151	2007	Hg vapor lights	J.N. Zahniser
157			Athysanini	n. gen.			2	Zambia	12°55’03.8”S	28°15’52.6”E	1247	2007	Hg vapor lights	J.N. Zahniser
158			Deltocephalini	Maiestas ?	n. sp.		1	Zambia	2°54'19.5"S	28°14'22.4"E	1151	2007	sweeping	J.N. Zahniser
159	46.44		Scaphoideini	Euscelidella	n. sp.		5	Madagascar	21°15'15.2"S	47°25'17.8"E	904	2008	Hg vapor lights	J.R. Cryan & G. Svenson
160			Paralimnini	Nicolaus	n. sp.		1	Zambia	2°54'19.5"S	28°14'22.4"E	1151	2007	sweeping	J.N. Zahniser
161	26.32	-	Paralimnini	Nicolaus	simplex	Stiller	1	Republic of Congo	3°16'11.8"S	15°28'16.0"E	340	2008	Malaise trap	Braet & Sharkey
162			Scaphoideini	Acastroma	introducta	Linnavuori	3	Cameroon	5°03'02.1"N	8°56'41.0"E	232	2009	Hg vapor lights	J.R. Cryan & G. Svenson
163			Scaphoideini	Mimotettix	alboguttulatus	(Melichar)	2	Zambia	1°48'48.5"S	24°21'57.2"E	572	2007	Hg vapor lights	J.N. Zahniser
164			Macrostelini	Teyasteles	divisifrons	(Naudé)	7	Zambia	2°54'19.5"S	28°14'22.4"E	1151	2007	sweeping	J.N. Zahniser
165			Athysanini	n. gen.			1	Zambia	11°16'15.0"S	24°17'41.9"E	1424		sweeping	J.N. Zahniser
166			Deltocephalini	n. gen.			1	Republic of Congo	3°16'11.8"S	15°28'16.0"E	330	2008	Malaise trap	Braet & Sharkey
167			Paralimnini	Soractellus	nigrominutus	Evans	1	Zambia	13°22'31.1"S	28°45'03.2"E	1255	2007	vacuum	J.N. Zahniser
168	43.78		Scaphoideini	n. gen.			4	Zambia	1°48'48.5"S	24°21'57.2"E	572	2007	sweeping	J.N. Zahniser
169	48.6		Paralimnini	Nicolaus	n. sp. 2		1	Zambia	1°48'48.5"S	24°21'57.2"E	572	2007	Hg vapor lights	J.N. Zahniser
170			Opsiini	Neoaliturus	sp.		6	South Africa	33°20'58.0"S	22°02'54.0"E	1500	2004	Malaise trap	M.E. Irwin
171			Scaphoideini	n. gen.			3	Zambia	2°54'19.5"S	28°14'22.4"E	1151	2007	Hg vapor lights	J.N. Zahniser
172			Scaphoideini	n. gen. ?			3	Zambia	1°48'48.5"S	24°21'57.2"E	572	2007	sweeping	J.N. Zahniser
173			Paralimnini	Cedarotettix	sp.		4	Zambia	11°30’16.1”S	24°22’44.8”E	1384	2007	sweeping	J.N. Zahniser
174			Chiasmini	Leofa	sp.		2	Zambia	13°22'31.1"S	28°45'03.2"E	1255	2007	vacuum	J.N. Zahniser
175			Paralimnini	Nicolaus	dentatus	(Theron)	1	Zambia	1°48'48.5"S	24°21'57.2"E	572	2007	Hg vapor lights	J.N. Zahniser
176			Scaphoideini	Scaphoideus	n. sp.		6	Republic of Congo	3°16'11.8"S	15°28'16.0"E	330	2008	Malaise trap	Braet & Sharkey
177			Opsiini	Hishimonus	n. sp.		3	Zambia	12°55’03.8”S	28°15’52.6”E	1247	2007	Hg vapor lights	J.N. Zahniser
178			Chiasmini	Aconurella ?			8	Zambia	2°54'19.5"S	28°14'22.4"E	1151	2007	sweeping	J.N. Zahniser
179	42.38		Chiasmini	Nephotettix	modulatus	Melichar	5	Zambia	2°54'19.5"S	28°14'22.4"E	1151	2007	Hg vapor lights	J.N. Zahniser
180	40.14		Paralimnini	Caloduferna	n. sp.		3	Swaziland						T.A. Catanach
181			Opsiini ?	n. gen.			10	Zambia	12°55’03.8”S	28°15’52.6”E	1247	2007	Hg vapor lights	J.N. Zahniser
182			Chiasmini	Nephotettix	afer	Ghauri	3	Zambia	12°55’03.8”S	28°15’52.6”E	1247	2007	Hg vapor lights	J.N. Zahniser
183			Deltocephalini	Graminella	stelliger expansa	(Linnavuori)	8	Argentina	28°02'12.0"S	58°06'34.0"W	50	2008	vacuum	C.H. Dietrich
184			Scaphoideini	Thamnophryne	n. sp.		1	Australia	27°29'51.7"S	152°09'39.2"E	432	2015	vacuum	C.H. Dietrich
185			Deltocephalini	Amplicephalus	sp.		7	Chile	41°52'55.8"S	73°40'13.7"W	30	2014	sweeping	C.H. Dietrich
186			Athysanini	Yungasia	coroicoa	Linnavuori & DeLong	1	Peru	11°8'35"S	75°23'49"W	850	2002	sweeping	C.H. Dietrich
187			Pendarini	Chlorotettix	fraterculus	(Berg)	1	Argentina	28°02'12.0"S	58°06'34.0"W	50	2008	vacuum	C.H. Dietrich
188			Deltocephalini	Sanctanus	sp.		9	Argentina	31°19'15.0"S	58°05'08.0"W	50	2008	vacuum	C.H. Dietrich
189	38.51		Deltocephalini	Amplicephalus	productus	Linnavuori & DeLong	2	Chile	41°53'12.8"S	73°40'19.9"W	25	2014	sweeping	C.H. Dietrich
190			Deltocephalini	Amplicephalus	sp.		8	Argentina	23°41'38.0"S	64°52'04.0"W	1110	2008	sweeping	C.H. Dietrich
191			Deltocephalini	n. gen.			10+	Chile	37°48'06.7"S	73°00'51.1"W	1250	2014	vacuum	C.H. Dietrich
192			Athysanini	Hegira	n. sp.		1	Peru	11°8'35"S	75°23'49"W	850	2002	sweeping	C.H. Dietrich
193	42.95		Deltocephalini	Corrientesia	ochrescens		10+	Argentina	26°48'50.0"S	59°36'52.0"W	70	2008	vacuum
194			Deltocephalini	Polyamia	randa	DeLong & Thambimuttu	1	Nicaragua	11°42'32.2"N	85°57'12.9"W	50	2010		J. Cryan, J. Urban, G. Svenson
195			Athysanini	Atanus	cineratus	(Linnavuori)	7	Bolivia	18°07'14.4"S	64°04'07.7"W	1480	2009	MV Lights	M. Hauser et al.
196			Deltocephalini	Haldorus	n. sp.		1	Argentina	28°02'12.0"S	58°06'34.0"W	50	2008	vacuum	C.H. Dietrich
197			Chiasmini	Exitianus	exitiosus	(Uhler)	16	Mexico	24°45'35.9"N	104°32'50.2"W	1820	2005	sweeping	C.H. Dietrich
198	42.07		Athysanini	Ollarianus	insanus	(Ball)	5	Mexico	26°03'40.0"N	102°43'05.5"W	800	2005	sweeping	C.H. Dietrich
199			Deltocephalini	Amblysellus	n. sp.		10+	Mexico	21°05'22.1"N	103°07'54.1"W	1600	2005	vacuum	C.H. Dietrich
200	35.67		Deltocephalini	Polyamia	delongi	(Kramer)	10+	Mexico	25°16'43.7"N	100°55'27.6"W	2400	2005	sweeping	C.H. Dietrich
201			Deltocephalini	Deltocephalus	balli	Van Duzee	1	Mexico	23°18'33.8"N	103°22'53.7"W	2390	2005	sweeping	C.H. Dietrich
202			Deltocephalini	Amblysellus	macularis	DeLong & Hamilton	8	Mexico	19°04'37.8"N	99°21'19.8"W	3100	2005	sweeping	C.H. Dietrich
203			Deltocephalini	Graminella	sonora	(Ball)	10	Mexico	24°45'35.9"N	104°32'50.2"W	1820	2005	sweeping	C.H. Dietrich
204			Macrostelini	Balclutha	sp.		2	Mexico	19°03'23.4"N	100°03'41.7"W	1950	2005	sweeping	C.H. Dietrich
205			Macrostelini	Balclutha	frontalis	(Ferrari)	3	Mexico	24°53'51.4"N	104°27'39.5"W	1590	2005	sweeping	C.H. Dietrich
206			Macrostelini	Macrosteles	quadrilineatus	(Forbes)	10+	Mexico	23°43'23.2"N	105°28'44.9"W	2680	2005	sweeping	C.H. Dietrich
207			Athysanini	Ollarianus	insanus	(Ball)	3	Mexico	26°03'40.0"N	102°43'05.5"W	800	2005	sweeping	C.H. Dietrich
208			Paralimnini	Flexamia	abbreviata	(Osborn & Ball)	6	Mexico	25°20'59.2"N	101°01'39.2"W	1750	2005	sweeping	C.H. Dietrich
209			Paralimnini	Laevicephalus	sp.		5	Mexico	24°45'35.9"N	104°32'50.2"W	1820	2005	sweeping	C.H. Dietrich
210			Scaphoideini	n. gen.			2	Mexico	21°55'59.2"N	103°01'12.0"W	2000	2005	Hg vapor lights	C.H. Dietrich
211			Scaphoideini	Spathanus	sp.		1	Mexico	26°03'40.0"N	102°43'05.5"W	800	2005	sweeping	C.H. Dietrich
212	41.23		Paralimnini	Laevicephalus	sp.		4	USA	45°50'32.8"N	92°44'21.2"W	267	2016	sweeping	D. Dmitriev
213			Paralimnini	Turrutus	personatus	(Beirne)	6	USA	45°41'11.4"N	92°52'05.6"W	265	2016	sweeping	D. Dmitriev
214			Opsiini	Dixianus	utahnus	(Ball)	5	USA				2016	Malaise trap	M.E. Irwin
215	32.03		Scaphoideini	Osbornellus	auronitens	(Provancher)	1	Switzerland	45°51'18.0"N	8°55'37.1"E	433	2017	sweeping	V. Trivellone
216	44.1			Dictyophara	europaea	(Linnaeus)	1	Italy	45°53'22.4"N	12°00'52.4"E	223	2009	sweeping	V. Forte
217	29.4	-	Athysanini	Euscelidius	variegatus	(Kirschbaum)	1	Switzerland	46°30'29.3"N	6°27'14.6"E	468	2016	sweeping	V. Trivellone
218	41.04		Athysanini	Euscelidius	variegatus	(Kirschbaum)	1	Switzerland	46°30'29.3"N	6°27'14.6"E	468	2016	sweeping	V. Trivellone
219	35.52		Athysanini	Euscelidius	variegatus	(Kirschbaum)	1	Switzerland	46°30'29.3"N	6°27'14.6"E	468	2016	sweeping	V. Trivellone
220			Chiasmini	Chiasmus	conspucatus	(Perris)	1	Italy	45°51'06.0"N	12°15'37.1"E	67	2004	sweeping	V. Forte
221			Chiasmini	Doratura	impudica	Horváth	1	Serbia	45°06'02.3"N	21°17'43.3"E	92	2009	sweeping	M. Mitrovic
222			Deltocephalini	Deltocephalus	pulicaris	(Fallén)	1	Italy	45°51'06.0"N	12°15'37.1"E	67		sweeping	V. Forte
223			Opsiini	Japananus	hyalinus	(Osborn)	1	Switzerland	45°52'39.8"N	8°56'04.0"E	559	2015	sweeping	V. Trivellone
224			Opsiini	Hishimonus	hamatus	Kuoh	1	Switzerland	45°52'39.8"N	8°56'04.0"E	559	2015	sweeping	V. Trivellone
225			Paralimnini	Errastunus	ocellaris	(Fallén)	1	Switzerland	46°21'54.2"N	8°57'47.8"E	308	2009	sweeping	V. Trivellone
226			Scaphoideini	Anoplotettix	putoni	Ribaut	1	Italy	40°46'56.8"N	9°09'47.4"E	230	2001	sweeping	V. Mazzoni
227			Scaphoideini	Scaphoideus	titanus	Ball	1	Switzerland	46°13'44.4"N	9°03'24.8"E	248	2016	sweeping	V. Trivellone
