# Supplementary material for: Screening potential insect vectors in a museum biorepository reveals undiscovered diversity of plant pathogens in natural areas
Source: Ecol Evol. 2021 May 1;11(11):6493–503. doi: 10.1002/ece3.7502 (PMC8207438; doi:10.1002/ece3.7502)
Supplement: Supplementary file 3 — Table S2 [file ECE3-11-6493-s001.xlsx]

## Sheet: Sheet1
Table S2. Blast results (Mole-BLAST RID) for each 16S rRNA phytoplasma sequences obtained from 6 samples of leafhopper in this study.
Leafhopper species	Sample code (Query)	MoleBlast RID
Leofa dispar	LH078	https://www.ncbi.nlm.nih.gov/blast/moleblast/moleblast.cgi?CMD=GetAlign&muscleRID=4JFEZVGW31N&moleblastRID=4JD5TSE841N&splitdRID=
Pravistylus exquadratus	LH082	https://www.ncbi.nlm.nih.gov/blast/moleblast/moleblast.cgi?CMD=GetAlign&muscleRID=4JF5N4U931N&moleblastRID=4JD9PM3741N&splitdRID=
Macrosteles sordidipennis	LH102	https://blast.ncbi.nlm.nih.gov/moleblast/moleblast.cgi?CMD=GetAlign&muscleRID=4JFAZWJY31N&moleblastRID=4JDB7FM641N&splitdRID=
Mayawa capitata	LH133	https://blast.ncbi.nlm.nih.gov/moleblast/moleblast.cgi?CMD=GetAlign&muscleRID=4JEWMHUD31N&moleblastRID=4JD7N2JF41N&splitdRID=
Mayawa affinifacialis	LH139	https://www.ncbi.nlm.nih.gov/blast/moleblast/moleblast.cgi?CMD=GetAlign&muscleRID=4JF1R092311&moleblastRID=4JDC823C413&splitdRID=
Acharis ussuriensis	LH143	https://blast.ncbi.nlm.nih.gov/moleblast/moleblast.cgi?CMD=GetAlign&muscleRID=4JF4K1EN311&moleblastRID=4JDD1NTN413&splitdRID=
