# Supplementary material for: Screening potential insect vectors in a museum biorepository reveals undiscovered diversity of plant pathogens in natural areas
Source: Ecol Evol. 2021 May 1;11(11):6493–503. doi: 10.1002/ece3.7502 (PMC8207438; doi:10.1002/ece3.7502)
Supplement: Supplementary file 4 — Table S3 [file ECE3-11-6493-s002.xlsx]

## Sheet: Sheet1
Table S3. List of 16S rRNA gene sequences downloaded from GenBank and used as reference strains in this study.
Id	Name	Taxon name	16Sr group	16Sr subgroup	Strain	Host	Country	Accession number	Reference
Ca. P. sacchari (16SrXI)-1 IN	Sugarcane grassy shoot phytoplasma	'Candidatus Phytoplasma sacchari'	16SrXI	B	CoS96268	Saccharum officinarum	India	KJ435293.1	Kirdat et al., 2020
Ca. P. sacchari (16SrXI)-2 IN	Sugarcane grassy shoot phytoplasma	'Candidatus Phytoplasma sacchari'	16SrXI	B	SC-Phy385	Saccharum sp.	India	HF586648.1	Kirdat et al., 2020
GWLP (16SrXI)-1 MM	Goosegrass white leaf phytoplasma		16SrXI	-		Eleusine indica	Myanmar	AB741629.1	Jung,H. & Win,N., 2012 (published on NCBI only) and Asudi et al., 2016
GWLP (16SrXI)-2 KE	Goosegrass white leaf phytoplasma		16SrXI	-	BR3XT	Brachiaria brizanth	Kenya	KM924298.1	Asudi et al., 2016
Ca. P. oryzae (16SrXI) TH	Rice yellow dwarf phytoplasma	'Candidatus Phytoplasma orzyae'	16SrXI	A		Rice	Thailand	AB052873.1	Jung et al., 2003
Ca. P. cynodontis (16SrXIV) IT	Bermuda grass white leaf phytoplasma	'Candidatus Phytoplasma cynodontis'	16SrXIV	A	BGWL-C1	Cynodon dactylon	Italy	AJ550984.1	Marcone et al., 2004
FDp (16SrV) IT	Flavescence doree phytoplasma	'Candidatus Phytoplasma vitis'*	16SrV	D	FD-D	Scaphoideus titanus	Italy	AY197644.1	Lee et al., 2004
Ca. P. ulmi (16SrV) US	Elm yellows phytoplasma	'Candidatus Phytoplasma ulmi'	16SrV	A	EY1	Scaphoideus luteolus	United States	AY197655.1	Lee et al., 2004
Ca. P. brasiliense (16SrXV) BR	Hibiscus witches'-broom phytoplasma	'Candidatus Phytoplasma brasiliense'	16SrXV	A	HibWB2	Hibiscus rosa-sinensis	Brazil	AF147708.1	Montano et al., 2001
PHBS (16SrII) -1 RS	Picris hieracioides bushy stunt phytoplasma		16SrII	E	De	Dictyophara europaea	Serbia	JQ743504.1	Mitrović et al., 2012
PEP (16SrII) -2 IT	Picris echiodes phyllody phytoplasma		16SrII	E		Picris hieracioides	Italy	Y16393.1	Seemüller et al., 1998
Ac (16SrII) -3 EG	Allium cepa phytoplasma		16SrII	A	On-Kafr 1	Allium cepa	Egypt	LT715988.1	Omar 2016 (published on NCBI only); El-Sisi et al., 2017
Ca. P. aurantifolia (16SrII) FR		'Candidatus Phytoplasma aurantifolia'	16SrII	B	WBDL	Citrus aurantifolia	France	U15442.1	Zreik et al., 1995
Ca. P. pyri (16SrX) IT	Pear decline phytoplasm	'Candidatus Phytoplasma pyri'	16SrX	C		Pyrus communis	Italy	Y16392.1	Seemüller et al., 1998
Ca. P. americanum (16SrXVIII) US		'Candidatus Phytoplasma americanum'	16SrXVIII	A	PPT12-NE	Solanum tuberosum	United States	DQ174122.1	Lee et al., 2006
Ca. P. solani (16SrXII) lab	Stolbur phytoplasma	'Candidatus Phytoplasma solani'	16SrXII	A	STOL#11	Catharanthus roseus	laboratory	AF248959.1	Quaglino et al., 2013
MBSP (16SrI) MX	Maize bushy stunt phytoplasma		16SrI	B	MBS-Ver015	Zea mays	Mexico	KY595947.2	Perez-Lopez et al., 2017 (published on NCBI only)
ROLP (16SrI) TH	Rice orange leaf phytoplasma		16SrI	related to B	RPSB2-3	Oryza sativa	Thailand	KP136908.1	Klinkong et al., 2014 (published on NCBI only)
AYP (16SrI) PL	Aster yellows phytoplasma		16SrI	B	T2	Juncus acutiflorus	Poland	MG976243.1	Jarzembowski, P. & Komorowska, B., 2018 (published on NCBI only)
Ca. P. asteris (16SrI) CN	Aster yellows phytoplasma		16SrI	A	AY-WB	lattuce	China	AY389828.2	Zhang et al., 2004
Acholeplasma palmae		Acholeplasma palmae**		-	ATCC 49389			L33734.1	Gundersen et al., 1994
* incidental citation
** outgroup
Reference
Asudi, G. O., Van den Berg, J., Midega, C. A. O., Schneider, B., Seemüller, E., Pickett, J. A., & Khan, Z. R. (2016). Detection, Identification, and Significance of Phytoplasmas in Wild Grasses in East Africa. Plant Disease, 100(1), 108–115. doi: 10.1094/PDIS-11-14-1173-RE
El-Sisi, Y., Omar, A. F., Sidaros, S. A., & ElSharkawy, M. M. (2017). Characterization of 16SrII-D subgroup associated phytoplasmas in new host plants in Egypt. Archives of Phytopathology and Plant Protection, 50(9-10), 504-513.
Gundersen, D. E., Lee, I. M., Rehner, S. A., Davis, R. E., & Kingsbury, D. T. (1994). Phylogeny of mycoplasmalike organisms (phytoplasmas): A basis for their classification. Journal of Bacteriology, 176(17), 5244–5254. doi: 10.1128/jb.176.17.5244-5254.1994
Jung, H.-Y., Sawayanagi, T., Wongkaew, P., Kakizawa, S., Nishigawa, H., Wei, W., … Namba, S. (2003). “Candidatus Phytoplasma oryzae”, a novel phytoplasma taxon associated with rice yellow dwarf disease. International Journal of Systematic and Evolutionary Microbiology, 53(Pt 6), 1925–1929. doi: 10.1099/ijs.0.02531-0
Kirdat, K., Tiwarekar, B., Thorat, V., Sathe, S., Shouche, Y., & Yadav, A. (2020). 'Candidatus Phytoplasma sacchari’, a novel taxon—Associated with Sugarcane Grassy Shoot (SCGS) disease. International Journal of Systematic and Evolutionary Microbiology. doi: 10.1099/ijsem.0.004591
Lee, I.-M., Martini, M., Marcone, C., & Zhu, S. F. (2004). Classification of phytoplasma strains in the elm yellows group (16SrV) and proposal of “Candidatus Phytoplasma ulmi” for the phytoplasma associated with elm yellows. International Journal of Systematic and Evolutionary Microbiology, 54(2), 337–347. doi: 10.1099/ijs.0.02697-0
Lee, I.-M., Bottner, K. D., Secor, G., & Rivera-Varas, V. (2006). “Candidatus Phytoplasma americanum”, a phytoplasma associated with a potato purple top wilt disease complex. International Journal of Systematic and Evolutionary Microbiology, 56(7), 1593–1597. doi: 10.1099/ijs.0.64251-0
Marcone, C., Schneider, B., & Seemüller, E. (2004). ‘Candidatus Phytoplasma cynodontis’, the phytoplasma associated with Bermuda grass white leaf disease. International Journal of Systematic and Evolutionary Microbiology, 54(4), 1077–1082. doi: 10.1099/ijs.0.02837-0
Mitrović, M., Jović, J., Cvrković, T., Krstić, O., Trkulja, N., & Toševski, I. (2012). Characterisation of a 16SrII phytoplasma strain associated with bushy stunt of hawkweed oxtongue (Picris hieracioides) in south-eastern Serbia and the role of the leafhopper Neoaliturus fenestratus (Deltocephalinae) as a natural vector. European Journal of Plant Pathology, 134(3), 647–660. doi: 10.1007/s10658-0…
Montano, H. G., Davis, R. E., Dally, E. L., Hogenhout, S., Pimentel, J. P., & Brioso Paulo, S. T. (2001). “Candidatus Phytoplasma brasiliense”, a new phytoplasma taxon associated with hibiscus witches’ broom disease. International Journal of Systematic and Evolutionary Microbiology, 51(3), 1109–1118. doi: 10.1099/00207713-51-3-1109
Quaglino, F., Zhao, Y., Casati, P., Bulgari, D., Bianco, P. A., Wei, W., & Davis, R. E. (2013). “Candidatus Phytoplasma solani”, a novel taxon associated with stolbur- and bois noir-related diseases of plants. International Journal of Systematic and Evolutionary Microbiology, 63(Pt 8), 2879–2894. doi: 10.1099/ijs.0.044750-0
Seemüller, E., Marcone, C., Lauer, U., Ragozzino, A., & Göschl, M. (1998). Current status of molecular classification of the phytoplasmas. Journal of Plant Pathology, 24.
Zreik, L., Carle, P., Bove, J. M., & Garnier, M. (1995). Characterization of the Mycoplasmalike Organism Associated with Witches’-Broom Disease of Lime and Proposition of a Candidatus Taxon for the Organism, “Candidatus Phytoplasma aurantifolia.” International Journal of Systematic Bacteriology, 449–453.
Zhang, J., Hogenhout, S. A., Nault, L. R., Hoy, C. W., & Miller, S. A. (2004). Molecular and symptom analyses of phytoplasma strains from lettuce reveal a diverse population. Phytopathology, 94(8), 842–849. doi: 10.1094/PHYTO.2004.94.8.842
